# Supplementary material for: Solar ultraviolet B radiation promotes α-MSH secretion to attenuate the function of ILC2s via the pituitary–lung axis
Source: Nat Commun. 2023 Sep 12;14:5601. doi: 10.1038/s41467-023-41319-1 (PMC10497598; doi:10.1038/s41467-023-41319-1)
Supplement: Supplementary file 4 — Source Data [file 41467_2023_41319_MOESM4_ESM.xlsx]

## Sheet: Figure1 Suppl.Fig1
Figure.1a			Figure.1b			Figure.1e
Winter+Autumn	Spring+Summer		Asthma(ED) visit(%)	mUVB(W/m2)		% Eosinophils/CD45.2					Eosinophils count x10^5
0.2878	0.1966		0.4338	0.204		PBS		PAP			PBS		PAP
0.4342	0.133		0.4754	0.154		UVB-(-)	UVB_(+)	UVB-(-)	UVB_(+)		UVB-(-)	UVB_(+)	UVB-(-)	UVB_(+)
0.2708	0.2942		0.4502	0.148		6.12	14.7	77.5	76.2		0.00105328	0.0072128	5.87631	1.5832
0.3324	0.2626		0.3036	0.132		11.2	7.07	81.9	79.6		0.0037072	0.0020668	4.6222	1.88249
0.2472	0.2394		0.2876	0.088		8.72	12.2	82.8	74.7		0.00199979	0.0032208	3.63676	1.36131
0.3192	0.2614		0.4144	0.128					72.7					0.543251
0.3076	0.2336		0.4068	0.104				86	72.7				2.43245	0.471641
0.3272	0.2292		0.3722	0.136				82.3	74				5.49051	1.74692
0.3002	0.1874		0.2702	0.168				80.5	72				2.89083	1.33416
0.3018	0.2276		0.2688	0.146				79.6	73.5				1.74563	1.35547
0.3736	0.2552		0.3274	0.118
0.3582	0.2596		0.2572	0.148		Figure.1g
0.397	0.2792		0.3404	0.192		IL-5 (pg/ml)					IL-13(pg/ml)
0.2668	0.3116		0.276	0.216		PBS		PAP			PBS		PAP
0.3824	0.2994		0.2566	0.184		UVB-(-)	UVB_(+)	UVB-(-)	UVB_(+)		UVB-(-)	UVB_(+)	UVB-(-)	UVB_(+)
0.433	0.2598		0.3074	0.2		0	1.3069	177.708	76.5828		2.15832	1.84006	104.956	20.2991
0.404	0.254		0.2686	0.166		0	0	213.216	50.7333		0	0	129.462	16.7983
0.34	0.2946		0.2918	0.166		1.87502	0.45472	105.557	52.4377		0.24876	0	57.2173	8.52352
0.2858	0.24		0.275	0.152				123.453	34.826				50.5338	3.1131
0.3482	0.2346		0.251	0.222				85.6727	85.3887				30.4835	21.5722
0.311	0.1882		0.3758	0.196				225.43	53.2899				72.4938	11.3879
0.274	0.1866		0.3224	0.172				91.3539	9.54464				29.2104	0.56702
0.3964	0.1632		0.2796	0.222				124.873	31.9854				57.8538	11.7061
0.276	0.2654		0.2802	0.26
0.2856	0.2416		0.2232	0.198		Figure.1h
0.2396	0.3218		0.3128	0.216		ILC2 count x10^4
0.2446	0.246		0.2848	0.162		PBS		PAP
0.258	0.222		0.2894	0.128		UVB-(-)	UVB_(+)	UVB-(-)	UVB_(+)
0.3854	0.265		0.3182	0.182		0.2172	0.189	1.086	0.7284
0.3638	0.219		0.2794	0.174		0.2592	0.1026	1.368	0.54
0.4054	0.328		0.373	0.216		0.3738	0.2928	1.0116	0.6012
0.4338	0.2006		0.3142	0.214					0.744
0.4754	0.2226		0.237	0.22				0.9252	0.3936
0.4502	0.2178		0.2094	0.178				0.8892	0.3
0.3036	0.2964		0.2382	0.21				1.4412	1.0728
0.2876	0.3688		0.2534	0.182				0.6828	0.8928
0.4144	0.2422		0.154	0.276
0.4068	0.3166		0.2696	0.216		Figure.1j
0.3722	0.2444		0.2194	0.244		%IL-5 / ILC2					%IL-13 / ILC2
0.2702	0.1658		0.2354	0.248		PBS		PAP			PBS		PAP
0.2688	0.2348		0.2322	0.266		UVB-(-)	UVB_(+)	UVB-(-)	UVB_(+)		UVB-(-)	UVB_(+)	UVB-(-)	UVB_(+)
0.3274	0.2624		0.2732	0.292		21.41	17.25	37.42	41.2		17.48	10.9	66	46.6
0.2572	0.1872		0.2364	0.258		28.7	14.92	49.5	23		18.4	20.86	75.6	29.2
0.3404	0.17		0.1972	0.24		24.9	21.02	52.8	22.59		23.1	11.6	65.8	30.1
0.276	0.2486		0.2092	0.254					28.7					28.2
0.2566	0.327		0.2232	0.218				42.9	24.32				61	31.5
0.3074	0.2688		0.2256	0.176				40.17	26.47				52.3	31.5
0.2686	0.2318		0.2572	0.268				49.69	41.41				66.9	50
0.2918	0.1886		0.2586	0.252				44.5	43.6				64.9	49.3
0.275	0.2946		0.2556	0.234		Suppl.Fig1a
0.251	0.2182		0.2426	0.178		2015-2019 Average asthma visit distribution （Shanghai)
0.3758	0.2952		0.2082	0.19		Dec	Jan	Feb	Mar	Apr	May	Jun	Jul	Aug	Sep	Oct	Nov
0.3224	0.2812		0.2078	0.118		0.2878	0.4338	0.3142	0.1966	0.2006	0.3886	0.2186	0.2204	0.1714	0.2354	0.499	0.4124
0.2796	0.279		0.163	0.294		0.4342	0.4754	0.237	0.133	0.2226	0.3748	0.2386	0.238	0.216	0.2308	0.5504	0.3332
0.2802	0.2532		0.2148	0.34		0.2708	0.4502	0.2094	0.2942	0.2178	0.2206	0.2488	0.1906	0.2458	0.2432	0.4332	0.4408
0.2232	0.2642		0.26	0.342		0.3324	0.3036	0.2382	0.2626	0.2964	0.3152	0.255	0.1764	0.2126	0.273	0.2334	0.5398
0.3128	0.25		0.2374	0.348		0.2472	0.2876	0.2534	0.2394	0.3688	0.1988	0.2192	0.1248	0.16	0.2666	0.5004	0.4362
0.2848	0.2086		0.211	0.296		0.3192	0.4144	0.154	0.2614	0.2422	0.281	0.2166	0.1774	0.1404	0.1534	0.4678	0.4102
0.2894	0.26		0.2286	0.258		0.3076	0.4068	0.2696	0.2336	0.3166	0.2646	0.35	0.174	0.202	0.1756	0.4714	0.361
0.3182	0.2692		0.1966	0.33		0.3272	0.3722	0.2194	0.2292	0.2444	0.1696	0.247	0.2104	0.1414	0.2328	0.3888	0.3498
0.2794	0.2732		0.133	0.264		0.3002	0.2702	0.2354	0.1874	0.1658	0.1794	0.2232	0.2078	0.2126	0.2384	0.3364	0.2936
0.373	0.3886		0.2942	0.28		0.3018	0.2688	0.2322	0.2276	0.2348	0.2534	0.2606	0.1956	0.1308	0.263	0.261	0.3096
0.3142	0.3748		0.2626	0.41		0.3736	0.3274	0.2732	0.2552	0.2624	0.248	0.227	0.149	0.1544	0.2658	0.3072	0.3566
0.237	0.2206		0.2394	0.22		0.3582	0.2572	0.2364	0.2596	0.1872	0.2714	0.2554	0.207	0.2818	0.2264	0.31	0.295
0.2094	0.3152		0.2614	0.378		0.397	0.3404	0.1972	0.2792	0.17	0.3184	0.209	0.166	0.1664	0.3478	0.3678	0.2884
0.2382	0.1988		0.2336	0.39		0.2668	0.276	0.2092	0.3116	0.2486	0.2482	0.2534	0.1762	0.206	0.2272	0.4748	0.2826
0.2534	0.281		0.2292	0.276		0.3824	0.2566	0.2232	0.2994	0.327	0.2658	0.207	0.2082	0.1806	0.2914	0.376	0.3002
0.154	0.2646		0.1874	0.352		0.433	0.3074	0.2256	0.2598	0.2688	0.2138	0.3216	0.1854	0.1784	0.2948	0.2954	0.3568
0.2696	0.1696		0.2276	0.34		0.404	0.2686	0.2572	0.254	0.2318	0.259	0.3124	0.244	0.15	0.2628	0.3128	0.3842
0.2194	0.1794		0.2552	0.356		0.34	0.2918	0.2586	0.2946	0.1886	0.2752	0.305	0.1984	0.1742	0.2252	0.266	0.4202
0.2354	0.2534		0.2596	0.392		0.2858	0.275	0.2556	0.24	0.2946	0.3906	0.2568	0.2238	0.2148	0.2906	0.3714	0.321
0.2322	0.248		0.2792	0.346		0.3482	0.251	0.2426	0.2346	0.2182	0.2506	0.214	0.265	0.1434	0.2506	0.437	0.387
0.2732	0.2714		0.3116	0.362		0.311	0.3758	0.2082	0.1882	0.2952	0.2774	0.2164	0.1772	0.2168	0.2794	0.4696	0.2684
0.2364	0.3184		0.2994	0.39		0.274	0.3224	0.2078	0.1866	0.2812	0.2168	0.2432	0.2148	0.1324	0.276	0.3758	0.3506
0.1972	0.2482		0.2598	0.4		0.3964	0.2796	0.163	0.1632	0.279	0.2596	0.2586	0.2452	0.2376	0.3726	0.3956	0.305
0.2092	0.2658		0.254	0.424		0.276	0.2802	0.2148	0.2654	0.2532	0.3044	0.2386	0.1824	0.1338	0.4354	0.4216	0.4016
0.2232	0.2138		0.2946	0.226		0.2856	0.2232	0.26	0.2416	0.2642	0.2346	0.246	0.2312	0.1818	0.2144	0.3762	0.3846
0.2256	0.259		0.24	0.362		0.2396	0.3128	0.2374	0.3218	0.25	0.2226	0.188	0.2314	0.2164	0.2584	0.257	0.308
0.2572	0.2752		0.2346	0.268		0.2446	0.2848	0.211	0.246	0.2086	0.2852	0.2358	0.157	0.165	0.2162	0.4152	0.2764
0.2586	0.3906		0.1882	0.35		0.258	0.2894	0.2286	0.222	0.26	0.2896	0.2352	0.2344	0.2282	0.2458	0.4442	0.3358
0.2556	0.2506		0.1866	0.424		0.3854	0.3182		0.265	0.2692	0.3388	0.176	0.2706	0.1838	0.2824	0.4842	0.359
0.2426	0.2774		0.1632	0.42		0.3638	0.2794		0.219	0.2732	0.283	0.204	0.2604	0.1968	0.221	0.5352	0.3146
0.2082	0.2168		0.2654	0.478		0.4054	0.373		0.328		0.2366		0.2466	0.185		0.3702
0.2078	0.2596		0.2416	0.516
0.163	0.3044		0.3218	0.482		2015-2019 average UVB radiation (W/m2) (Shanghai)
0.2148	0.2346		0.246	0.456		Dec	Jan	Feb	Mar	Apr	May	Jun	Jul	Aug	Sep	Oct	Nov
0.26	0.2226		0.222	0.44		0.21	0.204	0.214	0.33	0.586	0.624	0.646	0.566	0.918	0.52	0.418	0.36
0.2374	0.2852		0.265	0.51		0.176	0.154	0.22	0.264	0.404	0.43	0.718	0.594	1.016	0.526	0.526	0.374
0.211	0.2896		0.219	0.278		0.244	0.148	0.178	0.28	0.436	0.726	0.676	0.734	0.752	0.632	0.532	0.324
0.2286	0.3388		0.328	0.498		0.176	0.132	0.21	0.41	0.342	0.674	0.804	0.724	0.706	0.612	0.508	0.336
0.2354	0.283		0.2006	0.586		0.15	0.088	0.182	0.22	0.302	0.524	0.578	0.588	0.896	0.644	0.208	0.316
0.2308	0.2366		0.2226	0.404		0.182	0.128	0.276	0.378	0.33	0.642	0.698	0.726	0.91	0.462	0.562	0.302
0.2432	0.2186		0.2178	0.436		0.19	0.104	0.216	0.39	0.372	0.636	0.556	0.566	0.9	0.414	0.38	0.214
0.273	0.2386		0.2964	0.342		0.176	0.136	0.244	0.276	0.636	0.446	0.632	0.72	0.848	0.612	0.414	0.21
0.2666	0.2488		0.3688	0.302		0.158	0.168	0.248	0.352	0.516	0.602	0.604	0.628	0.73	0.648	0.48	0.286
0.1534	0.255		0.2422	0.33		0.138	0.146	0.266	0.34	0.44	0.71	0.4	0.82	0.594	0.644	0.524	0.278
0.1756	0.2192		0.3166	0.372		0.152	0.118	0.292	0.356	0.47	0.714	0.754	0.62	0.812	0.51	0.412	0.324
0.2328	0.2166		0.2444	0.636		0.224	0.148	0.258	0.392	0.538	0.65	0.562	0.712	0.686	0.59	0.398	0.238
0.2384	0.35		0.1658	0.516		0.146	0.192	0.24	0.346	0.5	0.618	0.552	0.658	0.812	0.726	0.426	0.216
0.263	0.247		0.2348	0.44		0.166	0.216	0.254	0.362	0.434	0.634	0.836	0.758	0.862	0.588	0.27	0.266
0.2658	0.2232		0.2624	0.47		0.126	0.184	0.218	0.39	0.694	0.426	0.7	0.93	0.818	0.428	0.368	0.286
0.2264	0.2606		0.1872	0.538		0.204	0.2	0.176	0.4	0.344	0.666	0.502	0.806	0.734	0.6	0.344	0.198
0.3478	0.227		0.17	0.5		0.188	0.166	0.268	0.424	0.672	0.684	0.72	0.85	0.73	0.688	0.448	0.194
0.2272	0.2554		0.2486	0.434		0.192	0.166	0.252	0.226	0.684	0.588	0.604	0.764	0.806	0.69	0.49	0.152
0.2914	0.209		0.327	0.694		0.164	0.152	0.234	0.362	0.65	0.642	0.598	0.88	0.824	0.644	0.426	0.21
0.2948	0.2534		0.2688	0.344		0.112	0.222	0.178	0.268	0.53	0.65	0.522	0.832	0.684	0.478	0.412	0.158
0.2628	0.207		0.2318	0.672		0.134	0.196	0.19	0.35	0.474	0.656	0.662	0.894	0.684	0.426	0.41	0.144
0.2252	0.3216		0.1886	0.684		0.108	0.172	0.118	0.424	0.596	0.702	0.346	0.688	0.796	0.41	0.288	0.188
0.2906	0.3124		0.2946	0.65		0.184	0.222	0.294	0.42	0.414	0.624	0.67	0.848	0.764	0.46	0.434	0.234
0.2506	0.305		0.2182	0.53		0.136	0.26	0.34	0.478	0.446	0.714	0.604	0.852	0.692	0.568	0.494	0.25
0.2794	0.2568		0.2952	0.474		0.142	0.198	0.342	0.516	0.59	0.718	0.536	0.914	0.638	0.534	0.4	0.19
0.276	0.214		0.2812	0.596		0.114	0.216	0.348	0.482	0.454	0.45	0.616	0.752	0.682	0.662	0.328	0.218
0.3726	0.2164		0.279	0.414		0.136	0.162	0.296	0.456	0.67	0.464	0.426	0.84	0.726	0.634	0.332	0.222
0.4354	0.2432		0.2532	0.446		0.162	0.128	0.258	0.44	0.554	0.634	0.506	0.876	0.794	0.464	0.366	0.234
0.2144	0.2586		0.2642	0.59		0.18	0.182		0.51	0.468	0.51	0.402	0.904	0.61	0.454	0.24	0.206
0.2584	0.2386		0.25	0.454		0.14	0.174		0.278	0.632	0.502	0.578	0.986	0.786	0.42	0.36	0.148
0.2162	0.246		0.2086	0.67		0.18	0.216		0.498		0.616		0.98	0.69		0.352
0.2458	0.188		0.26	0.554
0.2824	0.2358		0.2692	0.468		Suppl.Fig1b						Suppl.Fig1c
0.221	0.2352		0.2732	0.632			Female		Male			STATE	Cloudy UV index							% with Current Asthma
0.499	0.176		0.3886	0.624			Asthma(ED) visit(%)	mUVB(W/m2)	Asthma(ED) visit(%)	mUVB(W/m2)		Alaska	1.89957	1.93939	2.33107	1.93203	2.33107	1.94503	1.8589	8.1	9.2	8.8	8.4	9.2	9.9	8.9	Asthma morbidity data from the Centers for Disease Control and Prevention
0.5504	0.204		0.3748	0.43			0.499	0.204	0.38	0.204		Washington	3.48898	3.44738	4.0359	3.57334	4.0359	3.1992	3.13467	9.3	9.4	9.6	10.5	9.6	9.9	9.6	UV index data from Climate Prediction Center
0.4332	0.2204		0.2206	0.726			0.559	0.154	0.409	0.154		Vermont	3.76215	3.7678	4.33991	3.60384	4.33991	3.49547	3.58826	11.3	11	10.2	11.8	12	11.6	10.8
0.2334	0.238		0.3152	0.674			0.542	0.148	0.381	0.148		Oregon	3.66908	3.85402	4.41549	3.83325	4.41549	3.59749	3.57329	10.2	11.2	10.5	10.9	11.6	11.1	10.6
0.5004	0.1906		0.1988	0.524			0.28	0.132	0.317	0.132		Minnesota	3.87422	3.94012	4.59353	3.70448	4.59353	3.61039	3.8605	8.4	7.4	7.6	7.3	8.3	8.3	8.5
0.4678	0.1764		0.281	0.642			0.304	0.088	0.276	0.088		Maine	3.99203	4.04717	4.55984	3.81821	4.55984	3.6234	3.82249	11.6	11.2	12.2	11.2	12.3	11.8	10.6
0.4714	0.1248		0.2646	0.636			0.423	0.128	0.398	0.128		New Hampshire	4.11102	4.13197	4.58417	3.91239	4.58417	3.65989	3.89304	10.2	10.1	11.4	13.2	11.8	10.8	11.5
0.3888	0.1774		0.1696	0.446			0.434	0.104	0.383	0.104		Michigan	4.01488	4.14289	4.71873	3.97815	4.71873	3.8626	4.01061	10.9	10.2	10.9	10.8	11.2	11.1	11
0.3364	0.174		0.1794	0.602			0.42	0.136	0.333	0.136		North Dakota	3.91525	3.93748	4.90222	4.00492	4.90222	3.84461	4.06975	8.7	9	9	8.6	8.2	8.1	8.6
0.261	0.2104		0.2534	0.71			0.283	0.168	0.258	0.168		Wisconsin	3.98634	4.07285	4.88833	4.12094	4.88833	3.91428	4.06467	10.3	9.5	8.5	9.5	9	10.2	10.2
0.3072	0.2078		0.248	0.714			0.299	0.146	0.245	0.146		Connecticut	4.26796	4.32381	4.70278	4.08388	4.70278	3.96594	4.13785	9.2	10.5	10.5	10.7	10.3	10.5	10.6
0.31	0.1956		0.2714	0.65			0.337	0.118	0.316	0.118		New York	4.16264	4.28205	4.80658	4.12415	4.80658	4.05254	4.11401	10.7	9.9	9.5	9.2	10.1	9.3	9.5
0.3678	0.149		0.3184	0.618			0.276	0.148	0.241	0.148		Rhode Island	4.2475	4.36579	4.76486	4.11448	4.76486	4.0311	4.16948	10.8	11	10.7	12.3	11.9	11.2	12.1
0.4748	0.207		0.2482	0.634			0.406	0.192	0.288	0.192		Massachusetts	4.22882	4.26424	4.94691	4.14225	4.94691	4.02381	4.15331	12	10.2	10.3	11.5	10.2	10.3	10.7
0.376	0.166		0.2658	0.426			0.292	0.216	0.254	0.216		Illinois	4.1085	4.21821	5.04445	4.28709	5.04445	4.10727	4.215	9.1	8.4	8.9	8.2	8.7	8.2	8.5
0.2954	0.1762		0.2138	0.666			0.211	0.184	0.289	0.184		Pennsylvania	4.31119	4.41756	4.78508	4.25358	4.78508	4.26373	4.2216	9.8	10.2	10.6	10.1	10	10.9	10.2
0.3128	0.2082		0.259	0.684			0.286	0.2	0.316	0.2		Ohio	4.21849	4.37818	5.01349	4.17215	5.01349	4.15978	4.11348	10.8	10	9.7	9.9	9.4	11.1	9.9
0.266	0.1854		0.2752	0.588			0.237	0.166	0.288	0.166		South Dakota	4.16881	4.32717	5.03069	4.18322	5.03069	4.20362	4.34898	7.5	8.4	6.2	7.3	7.9	8.5	8.1
0.3714	0.244		0.3906	0.642			0.32	0.166	0.264	0.166		Montana	4.34075	4.4257	5.12479	4.58847	5.12479	4.17804	4.31475	9.6	8.9	8.5	9.1	10	10	10.6
0.437	0.1984		0.2506	0.65			0.287	0.152	0.263	0.152		Iowa	4.41734	4.65055	5.10961	4.31607	5.10961	4.3129	4.40171	8.5	7.6	7.8	9.3	7.9	8	9.1
0.4696	0.2238		0.2774	0.656			0.284	0.222	0.222	0.222		Indiana	4.48071	4.63497	5.22747	4.45391	5.22747	4.29591	4.33425	10.7	10.2	10.2	10	10	9.8	9.6
0.3758	0.265		0.2168	0.702			0.385	0.196	0.365	0.196		Delaware	4.56725	4.72189	5.01969	4.54577	5.01969	4.53356	4.38622	8.8	9.2	8.5	10.6	10.1	9.8	10.8
0.3956	0.1772		0.2596	0.624			0.308	0.172	0.335	0.172		Maryland	4.59121	4.78177	4.99649	4.65922	4.99649	4.59083	4.35818	8.5	8.8	9.4	9.4	9.3	9	8.9
0.4216	0.2148		0.3044	0.714			0.331	0.222	0.237	0.222		New Jersey	4.58178	4.72562	5.16592	4.63231	5.16592	4.63191	4.3913	8.3	7.2	8.2	8.6	8.4		8.7
0.3762	0.2452		0.2346	0.718			0.31	0.26	0.249	0.26		Nebraska	4.5158	4.70241	5.24652	4.5809	5.24652	4.51785	4.50561	7.7	7.2	8.3	8.2	8.9	8	7.8
0.257	0.1824		0.2226	0.45			0.194	0.198	0.246	0.198		West Virginia	4.60468	4.61099	5.23908	4.59198	5.23908	4.70003	4.48577	11	10.8	11.8	12.7	12.3	11.5	12.4
0.4152	0.2312		0.2852	0.464			0.384	0.216	0.256	0.216		Kentucky	4.86582	4.84355	5.49065	4.73055	5.49065	4.64025	4.59044	11.9	11.9	11.6	10.7	11.5	9.5	11.5
0.4442	0.2314		0.2896	0.634			0.288	0.162	0.281	0.162		Missouri	4.81918	4.98685	5.6173	4.89507	5.6173	4.74113	4.6768	9.7	9.6	9.9	9.4	9.4	10.1	9.3
0.4842	0.157		0.3388	0.51			0.339	0.128	0.245	0.128		Idaho	4.8587	4.9147	5.65485	4.95128	5.65485	4.57865	4.76387	8.6	9.1	9.3	9	8.6	10	9.4
0.5352	0.2344		0.283	0.502			0.375	0.182	0.272	0.182		Kansas	5.29288	5.41121	6.08292	5.31802	6.08292	5.3024	5.26337	8.7	8.7	8.8	9.1	9.8	9.9	9.8
0.3702	0.2706		0.2366	0.616			0.304	0.174	0.26	0.174		Virginia	5.33573	5.35617	6.24824	5.42367	6.24824	5.42414	5.1526	8.6	7.9	8.6	8.9	8.5	8.8	8.6
0.4124	0.2604		0.2186	0.646			0.381	0.216	0.363	0.216		Wyoming	5.38188	5.43589	6.18291	5.51433	6.18291	5.30276	5.48743	8.3	8	9.5	9.1	8.7	9.5	10
0.3332	0.2466		0.2386	0.718			0.421	0.214	0.228	0.214		North Carolina	5.33543	5.36248	6.22413	5.58941	6.22413	5.52762	5.35193	7.8	8.2	8	9.2	9.4	8.3	7.8
0.4408	0.1714		0.2488	0.676			0.184	0.22	0.276	0.22		Tennessee	5.55748	5.63494	6.35197	5.55377	6.35197	5.59406	5.39936	8.9	9	10.9	10	9.8	8.8	10.3
0.5398	0.216		0.255	0.804			0.172	0.178	0.239	0.178		Arkansas	5.59953	5.56841	6.4244	5.62339	6.4244	5.68337	5.43785	8.8	10.1	8.5	9.6	9.8	9.3	9.1
0.4362	0.2458		0.2192	0.578			0.24	0.21	0.235	0.21		Oklahoma	5.68843	5.68428	6.42057	5.88926	6.42057	5.64594	5.68464	9.7	9.5	10	9.6	10.3	10.2	10.8
0.4102	0.2126		0.2166	0.698			0.294	0.182	0.221	0.182		Utah	5.56368	5.61519	6.69331	5.87981	6.69331	5.50381	5.84903	8.7	9	8.3	8.9	9.3	9.9	10.8
0.361	0.16		0.35	0.556			0.148	0.276	0.155	0.276		Colorado	5.69394	5.85247	6.80111	5.90091	6.80111	5.73497	5.84986	8.4	9	8.8	9.3	9.1	9.7	9.6
0.3498	0.1404		0.247	0.632			0.308	0.216	0.239	0.216		Georgia	6.10566	5.875	6.66774	6.01807	6.66774	6.01948	5.81373	8.3	9.2	8.5	8.4	8.9	7.7	9
0.2936	0.202		0.2232	0.604			0.212	0.244	0.224	0.244		South Carolina	6.21296	6.18258	6.9384	6.36287	6.9384	6.38997	6.19345	8.3	8.2	8.8	9.2	9.1	9.4	9.4
0.3096	0.1414		0.2606	0.4			0.235	0.248	0.235	0.248		Mississippi	6.39427	6.27688	7.04861	6.27316	7.04861	6.34785	6.30238	7.4	7.8	8	8.3	9.7	9.9	8.9
0.3566	0.2126		0.227	0.754			0.262	0.266	0.209	0.266		Nevada	6.31099	6.23686	7.2074	6.49648	7.2074	6.08735	6.38022	8.1	8.1	7.9	10.4	8	9.4	9.5
0.295	0.1308		0.2554	0.562			0.282	0.292	0.263	0.292		Texas	6.33526	6.27468	7.11946	6.42074	7.11946	6.42874	6.3376	6.7	7.6	7.6	7.3	7.4	7.1	7.4
0.2884	0.1544		0.209	0.552			0.282	0.258	0.198	0.258		California	6.41077	6.81541	7.26921	6.51157	7.26921	6.17965	6.42209	7.8	7.7	7.8	7.9	8.5	7.8	9.3
0.2826	0.2818		0.2534	0.836			0.256	0.24	0.151	0.24		Arizona	6.98002	6.71667	7.66973	7.01287	7.66973	6.78428	7.02146	9.6	9.3	9.4	9.8	10	9.7	9.6
0.3002	0.1664		0.207	0.7			0.172	0.254	0.235	0.254		Alabama	6.93989	6.93116	7.73299	7.06556	7.73299	7.05047	6.84558	9.5	9.9	9.7	10.9	10.5	9.5	9
0.3568	0.206		0.3216	0.502			0.234	0.218	0.216	0.218		New Mexico	7.07579	7.05013	8.08416	7.32641	8.08416	6.90392	7.03707	9.9	9.9	11.8	10.5	9.9	8.4	10.1
0.3842	0.1806		0.3124	0.72			0.256	0.176	0.203	0.176		Louisiana	7.06919	7.12824	8.03651	7.38512	8.03651	7.16028	7.01279	7.7	8.2	8.4	9	8.9	7.9	7.8
0.4202	0.1784		0.305	0.604			0.21	0.268	0.293	0.268		Florida	7.75922	7.70927	8.44241	7.87979	8.44241	7.95001	7.64533	8	7.4	6.7	7.5	8.7	7.4	7.3
0.321	0.15		0.2568	0.598			0.338	0.252	0.194	0.252		Hawaii	9.52703	9.63377	9.92311	9.69687	9.92311	9.8542	9.35315	9.2	10	10.7	9.8	9.3	9.6	8.8
0.387	0.1742		0.214	0.522			0.248	0.234	0.26	0.234
0.2684	0.2148		0.2164	0.662			0.303	0.178	0.196	0.178
0.3506	0.1434		0.2432	0.346			0.154	0.19	0.248	0.19		Suppl.Fig1d
0.305	0.2168		0.2586	0.67			0.203	0.118	0.209	0.118		asthma precentage	UV index
0.4016	0.1324		0.2386	0.604			0.177	0.294	0.144	0.294		9.85714	7.18552
0.3846	0.2376		0.246	0.536			0.237	0.34	0.195	0.34		8.92857	2.03386
0.308	0.1338		0.188	0.616			0.288	0.342	0.233	0.342		9.62857	7.12211
0.2764	0.1818		0.2358	0.426			0.257	0.348	0.218	0.348		9.31429	5.82305
0.3358	0.2164		0.2352	0.506			0.171	0.296	0.24	0.296		8.11429	6.69684
0.359	0.165		0.176	0.402			0.218	0.258	0.233	0.258		9.12857	6.09063
0.3146	0.2282		0.204	0.578			0.112	0.33	0.261	0.33		10.3286	4.31214
	0.1838		0.2204	0.566			0.182	0.264	0.094	0.264		9.68571	4.68487
	0.1968		0.238	0.594			0.322	0.28	0.272	0.28		7.57143	7.97549
	0.185		0.1906	0.734			0.188	0.41	0.32	0.41		8.57143	6.16677
			0.1764	0.724			0.294	0.22	0.195	0.22		9.62857	9.70161
			0.1248	0.588			0.266	0.378	0.257	0.378		9.14286	5.05384
			0.1774	0.726			0.275	0.39	0.199	0.39		8.57143	4.43214
			0.174	0.566			0.247	0.276	0.214	0.276		10.0714	4.66496
			0.2104	0.72			0.118	0.352	0.24	0.352		8.31429	4.61683
			0.2078	0.628			0.234	0.34	0.224	0.34		9.25714	5.53625
			0.1956	0.82			0.268	0.356	0.245	0.356		11.2286	4.95027
			0.149	0.62			0.243	0.392	0.272	0.392		8.27143	7.40409
			0.207	0.712			0.301	0.346	0.259	0.346		11.5571	4.06043
			0.166	0.658			0.265	0.362	0.345	0.362		9.04286	4.7106
			0.1762	0.758			0.265	0.39	0.325	0.39		10.7429	4.38661
			0.2082	0.93			0.334	0.4	0.202	0.4		10.8714	4.20665
			0.1854	0.806			0.278	0.424	0.231	0.424		7.97143	4.02525
			0.244	0.85			0.169	0.226	0.377	0.226		8.57143	6.52739
			0.1984	0.764			0.187	0.362	0.277	0.362		9.62857	5.05052
			0.2238	0.88			0.259	0.268	0.213	0.268		9.52857	4.58533
			0.265	0.832			0.133	0.35	0.23	0.35		8.01429	4.75937
			0.1772	0.894			0.178	0.424	0.194	0.424		8.77143	6.56096
			0.2148	0.688			0.164	0.42	0.149	0.42		11.2857	4.12523
			0.2452	0.848			0.259	0.478	0.27	0.478		8.23333	4.75639
			0.1824	0.852			0.221	0.516	0.254	0.516		10.0714	7.36595
			0.2312	0.914			0.331	0.482	0.312	0.482		9.74286	4.33551
			0.2314	0.752			0.293	0.456	0.205	0.456		8.38571	5.6593
			0.157	0.84			0.289	0.44	0.159	0.44		8.6	4.2252
			0.2344	0.876			0.33	0.51	0.211	0.51		10.1143	4.43844
			0.2706	0.904			0.133	0.278	0.282	0.278		10.0143	5.9191
			0.2604	0.986			0.452	0.498	0.23	0.498		10.8714	3.9083
			0.2466	0.98			0.242	0.586	0.166	0.586		10.2571	4.43398
			0.1714	0.918			0.205	0.404	0.235	0.404		11.4286	4.35115
			0.216	1.016			0.213	0.436	0.219	0.436		8.91429	6.4598
			0.2458	0.752			0.183	0.342	0.38	0.342		7.7	4.47045
			0.2126	0.706			0.349	0.302	0.383	0.302		9.67143	5.77765
			0.16	0.896			0.313	0.33	0.186	0.33		7.3	6.57656
			0.1404	0.91			0.273	0.372	0.35	0.372		9.27143	5.97116
			0.202	0.9			0.265	0.636	0.224	0.636		11.2429	3.84248
			0.1414	0.848			0.178	0.516	0.154	0.516		8.55714	5.5984
			0.2126	0.73			0.239	0.44	0.232	0.44		9.7	3.55934
			0.1308	0.594			0.293	0.47	0.236	0.47		11.7857	4.78166
			0.1544	0.812			0.156	0.538	0.208	0.538		9.6	4.27654
			0.2818	0.686			0.206	0.5	0.143	0.5		9.01429	5.64116
			0.1664	0.812			0.241	0.434	0.252	0.434
			0.206	0.862			0.32	0.694	0.331	0.694
			0.1806	0.818			0.229	0.344	0.296	0.344
			0.1784	0.734			0.192	0.672	0.26	0.672
			0.15	0.73			0.168	0.684	0.203	0.684
			0.1742	0.806			0.295	0.65	0.291	0.65
			0.2148	0.824			0.194	0.53	0.234	0.53
			0.1434	0.684			0.295	0.474	0.296	0.474
			0.2168	0.684			0.212	0.596	0.332	0.596
			0.1324	0.796			0.332	0.414	0.235	0.414
			0.2376	0.764			0.264	0.446	0.243	0.446
			0.1338	0.692			0.338	0.59	0.207	0.59
			0.1818	0.638			0.286	0.454	0.218	0.454
			0.2164	0.682			0.293	0.67	0.142	0.67
			0.165	0.726			0.139	0.554	0.35	0.554
			0.2282	0.794			0.237	0.468	0.289	0.468
			0.1838	0.61			0.245	0.632	0.292	0.632
			0.1968	0.786			0.251	0.624	0.495	0.624
			0.185	0.69			0.34	0.43	0.399	0.43
			0.2354	0.52			0.263	0.726	0.188	0.726
			0.2308	0.526			0.278	0.674	0.343	0.674
			0.2432	0.632			0.19	0.524	0.203	0.524
			0.273	0.612			0.266	0.642	0.292	0.642
			0.2666	0.644			0.228	0.636	0.292	0.636
			0.1534	0.462			0.142	0.446	0.19	0.446
			0.1756	0.414			0.148	0.602	0.202	0.602
			0.2328	0.612			0.281	0.71	0.229	0.71
			0.2384	0.648			0.254	0.714	0.244	0.714
			0.263	0.644			0.313	0.65	0.238	0.65
			0.2658	0.51			0.324	0.618	0.312	0.618
			0.2264	0.59			0.217	0.634	0.27	0.634
			0.3478	0.726			0.183	0.426	0.33	0.426
			0.2272	0.588			0.204	0.666	0.218	0.666
			0.2914	0.428			0.259	0.684	0.257	0.684
			0.2948	0.6			0.266	0.588	0.277	0.588
			0.2628	0.688			0.302	0.642	0.459	0.642
			0.2252	0.69			0.227	0.65	0.265	0.65
			0.2906	0.644			0.274	0.656	0.281	0.656
			0.2506	0.478			0.18	0.702	0.244	0.702
			0.2794	0.426			0.263	0.624	0.255	0.624
			0.276	0.41			0.28	0.714	0.321	0.714
			0.3726	0.46			0.293	0.718	0.181	0.718
			0.4354	0.568			0.221	0.45	0.222	0.45
			0.2144	0.534			0.296	0.464	0.273	0.464
			0.2584	0.662			0.287	0.634	0.291	0.634
			0.2162	0.634			0.335	0.51	0.337	0.51
			0.2458	0.464			0.267	0.502	0.29	0.502
			0.2824	0.454			0.216	0.616	0.25	0.616
			0.221	0.42			0.203	0.646	0.228	0.646
			0.499	0.418			0.199	0.718	0.27	0.718
			0.5504	0.526			0.223	0.676	0.267	0.676
			0.4332	0.532			0.2	0.804	0.295	0.804
			0.2334	0.508			0.222	0.578	0.215	0.578
			0.5004	0.208			0.197	0.698	0.23	0.698
			0.4678	0.562			0.306	0.556	0.383	0.556
			0.4714	0.38			0.231	0.632	0.257	0.632
			0.3888	0.414			0.247	0.604	0.204	0.604
			0.3364	0.48			0.245	0.4	0.271	0.4
			0.261	0.524			0.195	0.754	0.247	0.754
			0.3072	0.412			0.31	0.562	0.212	0.562
			0.31	0.398			0.168	0.552	0.241	0.552
			0.3678	0.426			0.287	0.836	0.226	0.836
			0.4748	0.27			0.252	0.7	0.171	0.7
			0.376	0.368			0.299	0.502	0.335	0.502
			0.2954	0.344			0.232	0.72	0.37	0.72
			0.3128	0.448			0.323	0.604	0.288	0.604
			0.266	0.49			0.148	0.598	0.337	0.598
			0.3714	0.426			0.188	0.522	0.234	0.522
			0.437	0.412			0.257	0.662	0.183	0.662
			0.4696	0.41			0.281	0.346	0.213	0.346
			0.3758	0.288			0.238	0.67	0.274	0.67
			0.3956	0.434			0.265	0.604	0.214	0.604
			0.4216	0.494			0.164	0.536	0.307	0.536
			0.3762	0.4			0.285	0.616	0.112	0.616
			0.257	0.328			0.216	0.426	0.247	0.426
			0.4152	0.332			0.252	0.506	0.22	0.506
			0.4442	0.366			0.225	0.402	0.136	0.402
			0.4842	0.24			0.262	0.578	0.156	0.578
			0.5352	0.36			0.242	0.566	0.202	0.566
			0.3702	0.352			0.28	0.594	0.205	0.594
			0.4124	0.36			0.174	0.734	0.202	0.734
			0.3332	0.374			0.115	0.724	0.221	0.724
			0.4408	0.324			0.073	0.588	0.165	0.588
			0.5398	0.336			0.212	0.726	0.149	0.726
			0.4362	0.316			0.195	0.566	0.157	0.566
			0.4102	0.302			0.196	0.72	0.219	0.72
			0.361	0.214			0.17	0.628	0.234	0.628
			0.3498	0.21			0.182	0.82	0.206	0.82
			0.2936	0.286			0.175	0.62	0.127	0.62
			0.3096	0.278			0.254	0.712	0.163	0.712
			0.3566	0.324			0.142	0.658	0.185	0.658
			0.295	0.238			0.201	0.758	0.157	0.758
			0.2884	0.216			0.209	0.93	0.207	0.93
			0.2826	0.266			0.22	0.806	0.16	0.806
			0.3002	0.286			0.342	0.85	0.166	0.85
			0.3568	0.198			0.194	0.764	0.199	0.764
			0.3842	0.194			0.19	0.88	0.249	0.88
			0.4202	0.152			0.266	0.832	0.262	0.832
			0.321	0.21			0.229	0.894	0.138	0.894
			0.387	0.158			0.189	0.688	0.234	0.688
			0.2684	0.144			0.213	0.848	0.268	0.848
			0.3506	0.188			0.209	0.852	0.162	0.852
			0.305	0.234			0.233	0.914	0.229	0.914
			0.4016	0.25			0.222	0.752	0.238	0.752
			0.3846	0.19			0.103	0.84	0.197	0.84
			0.308	0.218			0.204	0.876	0.256	0.876
			0.2764	0.222			0.354	0.904	0.207	0.904
			0.3358	0.234			0.183	0.986	0.32	0.986
			0.359	0.206			0.303	0.98	0.21	0.98
			0.3146	0.148			0.169	0.918	0.171	0.918
			0.2878	0.21			0.184	1.016	0.239	1.016
			0.4342	0.176			0.187	0.752	0.288	0.752
			0.2708	0.244			0.187	0.706	0.245	0.706
			0.3324	0.176			0.18	0.896	0.156	0.896
			0.2472	0.15			0.156	0.91	0.129	0.91
			0.3192	0.182			0.2	0.9	0.211	0.9
			0.3076	0.19			0.203	0.848	0.092	0.848
			0.3272	0.176			0.232	0.73	0.199	0.73
			0.3002	0.158			0.139	0.594	0.133	0.594
			0.3018	0.138			0.184	0.812	0.13	0.812
			0.3736	0.152			0.299	0.686	0.267	0.686
			0.3582	0.224			0.165	0.812	0.177	0.812
			0.397	0.146			0.212	0.862	0.2	0.862
			0.2668	0.166			0.165	0.818	0.19	0.818
			0.3824	0.126			0.123	0.734	0.219	0.734
			0.433	0.204			0.145	0.73	0.154	0.73
			0.404	0.188			0.185	0.806	0.164	0.806
			0.34	0.192			0.111	0.824	0.292	0.824
			0.2858	0.164			0.085	0.684	0.186	0.684
			0.3482	0.112			0.288	0.684	0.161	0.684
			0.311	0.134			0.119	0.796	0.143	0.796
			0.274	0.108			0.168	0.764	0.287	0.764
			0.3964	0.184			0.125	0.692	0.141	0.692
			0.276	0.136			0.212	0.638	0.159	0.638
			0.2856	0.142			0.258	0.682	0.182	0.682
			0.2396	0.114			0.108	0.726	0.208	0.726
			0.2446	0.136			0.237	0.794	0.218	0.794
			0.258	0.162			0.193	0.61	0.177	0.61
			0.3854	0.18			0.176	0.786	0.211	0.786
			0.3638	0.14			0.117	0.69	0.234	0.69
			0.4054	0.18			0.225	0.52	0.244	0.52
							0.195	0.526	0.257	0.526
							0.27	0.632	0.221	0.632
							0.264	0.612	0.281	0.612
							0.247	0.644	0.282	0.644
							0.148	0.462	0.155	0.462
							0.172	0.414	0.176	0.414
							0.251	0.612	0.216	0.612
							0.173	0.648	0.286	0.648
							0.19	0.644	0.316	0.644
							0.292	0.51	0.238	0.51
							0.282	0.59	0.183	0.59
							0.366	0.726	0.333	0.726
							0.264	0.588	0.197	0.588
							0.326	0.428	0.261	0.428
							0.254	0.6	0.329	0.6
							0.286	0.688	0.242	0.688
							0.272	0.69	0.189	0.69
							0.274	0.644	0.302	0.644
							0.298	0.478	0.212	0.478
							0.261	0.426	0.293	0.426
							0.272	0.41	0.293	0.41
							0.4	0.46	0.361	0.46
							0.387	0.568	0.479	0.568
							0.198	0.534	0.236	0.534
							0.192	0.662	0.321	0.662
							0.137	0.634	0.284	0.634
							0.266	0.464	0.25	0.464
							0.35	0.454	0.25	0.454
							0.205	0.42	0.234	0.42
							0.495	0.418	0.543	0.418
							0.556	0.526	0.542	0.526
							0.389	0.532	0.504	0.532
							0.171	0.508	0.278	0.508
							0.498	0.208	0.499	0.208
							0.512	0.562	0.427	0.562
							0.501	0.38	0.447	0.38
							0.366	0.414	0.415	0.414
							0.358	0.48	0.329	0.48
							0.328	0.524	0.209	0.524
							0.304	0.412	0.328	0.412
							0.351	0.398	0.277	0.398
							0.277	0.426	0.438	0.426
							0.492	0.27	0.477	0.27
							0.288	0.368	0.439	0.368
							0.361	0.344	0.255	0.344
							0.26	0.448	0.351	0.448
							0.277	0.49	0.26	0.49
							0.373	0.426	0.366	0.426
							0.362	0.412	0.494	0.412
							0.425	0.41	0.502	0.41
							0.274	0.288	0.459	0.288
							0.287	0.434	0.473	0.434
							0.378	0.494	0.452	0.494
							0.379	0.4	0.381	0.4
							0.365	0.328	0.172	0.328
							0.472	0.332	0.358	0.332
							0.424	0.366	0.479	0.366
							0.511	0.24	0.469	0.24
							0.524	0.36	0.541	0.36
							0.327	0.352	0.402	0.352
							0.367	0.36	0.446	0.36
							0.356	0.374	0.312	0.374
							0.442	0.324	0.462	0.324
							0.526	0.336	0.543	0.336
							0.445	0.316	0.423	0.316
							0.48	0.302	0.353	0.302
							0.427	0.214	0.317	0.214
							0.232	0.21	0.436	0.21
							0.335	0.286	0.262	0.286
							0.334	0.278	0.289	0.278
							0.398	0.324	0.323	0.324
							0.214	0.238	0.354	0.238
							0.247	0.216	0.331	0.216
							0.236	0.266	0.319	0.266
							0.294	0.286	0.305	0.286
							0.368	0.198	0.356	0.198
							0.398	0.194	0.372	0.194
							0.353	0.152	0.479	0.152
							0.283	0.21	0.351	0.21
							0.415	0.158	0.364	0.158
							0.329	0.144	0.219	0.144
							0.4	0.188	0.318	0.188
							0.332	0.234	0.28	0.234
							0.439	0.25	0.367	0.25
							0.391	0.19	0.389	0.19
							0.262	0.218	0.34	0.218
							0.265	0.222	0.286	0.222
							0.307	0.234	0.356	0.234
							0.238	0.206	0.459	0.206
							0.278	0.148	0.344	0.148
							0.259	0.21	0.31	0.21
							0.467	0.176	0.405	0.176
							0.253	0.244	0.281	0.244
							0.378	0.176	0.293	0.176
							0.176	0.15	0.299	0.15
							0.276	0.182	0.352	0.182
							0.378	0.19	0.258	0.19
							0.285	0.176	0.358	0.176
							0.245	0.158	0.339	0.158
							0.304	0.138	0.298	0.138
							0.372	0.152	0.372	0.152
							0.381	0.224	0.337	0.224
							0.47	0.146	0.339	0.146
							0.368	0.166	0.198	0.166
							0.367	0.126	0.437	0.126
							0.49	0.204	0.396	0.204
							0.335	0.188	0.466	0.188
							0.414	0.192	0.278	0.192
							0.364	0.164	0.235	0.164
							0.384	0.112	0.343	0.112
							0.301	0.134	0.335	0.134
							0.368	0.108	0.21	0.108
							0.413	0.184	0.403	0.184
							0.236	0.136	0.324	0.136
							0.345	0.142	0.261	0.142
							0.245	0.114	0.245	0.114
							0.29	0.136	0.242	0.136
							0.212	0.162	0.303	0.162
							0.481	0.18	0.32	0.18
							0.499	0.14	0.293	0.14
							0.359	0.18	0.436	0.18

## Sheet: Figure2 Suppl.Fig2,3
	Figure.2b					Figure.2c
	% Eosinophils/CD45.2 in BALF					IL-5 ELISA(ng/ml)			IL-13 ELISA(ng/ml)
	(-)ILC2		(+)ILC2			(+)ILC2			(+)ILC2
	UVB-(-)	UVB_(+)	UVB-(-)	UVB_(+)		UVB-(-)	UVB_(+)		UVB-(-)	UVB_(+)
	0.43	0.4	71.7	9.53		845.803	36.3733		241.427	54.0677
	0.52	0.39	71.6	18.3		1459.32	134.33		451.22	31.6332
	0.74	0.39	73.2	4.11		558.378	10.5953		164.422	57.7058
	0.49	0.48	52.6	18.2		481.044	428.199		151.082	150.476
			78.5	17.3		1162.87	126.596		371.184	26.1761
			77.7	22.6		981.137	94.3738		255.979	19.5064
			71.7	3.09		573.845	33.7955		235.97	14.0493
	Figure.2d
	Eosinophils count in lung x10^4					% ILC2 in CD45.2			ILC2 count in lung
	(-)ILC2		(+)ILC2			(+)ILC2			(+)ILC2
	UVB-(-)	UVB_(+)	UVB-(-)	UVB_(+)		UVB-(-)	UVB_(+)		UVB-(-)	UVB_(+)
	1.03235	0.2475	27	13.842		0.14	0.11		4560	800
	1.25241	0.687273	22.9104	6.966		0.13	0.18		3456	1184
	0.595862	1.1025	16.3696	2.595		0.17	0.027		2304	832
	0.400909	0.707143	23.6443	17.3215		0.26	0.13		1296	1776
			7.3665	7.34		0.42	0.14		9104	768
			20.2465	8.52187		0.25	0.089		5392	672
			25.056	8.616		0.24	0.1		2384	880
	Figure.2g						Figure.2h
	LUNG-ILC2						Mc5r expression in lung immune cells
	Mc1r	Mc2r	Mc3r	Mc4r	Mc5r		B cell	CD4	CD45+	CD45-	CD8	DC	Eosinophils	Macrophages	Macrophages-2	Neurophils	ST2-	ST2+
	0.0343519	0.00656301	0.0226376	0.00517039	0.239893		0.0241995	0.0193936	0.0560126	0.013681	0.0169225	0.00407256	0.0291109	0.000439449	0.00232715	0.0006247	0.0259899	0.205538
	0.0393148	0.016194	0.0167877	0.00235787	0.193722		0.013806	0.0175655	0.0451765	0.0256038	0.0229666	0.00294782	0.0220291	0.000387076	0.00171969	0.000602044	0.0190871	0.189259
	0.00888563	0.0117244	0.0609896	0.00453211	0.233577		0.0187806	0.0211225	N.D	0.0123332	0.0118602	0.00419669	0.038459	N.D	0.00186139	N.D	N.D	0.165776
	Suppl.Fig 2e						Suppl.Fig 2f						Suppl.Fig 2g									Suppl.Fig 2g
	Eosinophils count x10^5			ILC2s count x10^3			Macrophage count x10^5			Neurophils count x10^5			NKs count x10^4			T cells count x10^4			B cells count x10^4			CD103+DC count x10^3			CD11B+DC count x10^3
	UVB-(-)	UVB_(+)		UVB-(-)	UVB_(+)		UVB-(-)	UVB_(+)		UVB-(-)	UVB_(+)		UVB-(-)	UVB_(+)		UVB-(-)	UVB_(+)		UVB-(-)	UVB_(+)		UVB-(-)	UVB_(+)		UVB-(-)	UVB_(+)
	6.424	4.744		2.982	1.05		3.626	2.403		2.016	2.006		4.988	4.691		7.579	4.62		5.066	4.691		3.689	1.567		5.033	2.711
	5.947	3.763		2.226	0.786		3.057	2.822		3.19	3.234		2.523	4.243		4.561	4.51		3.033	4.243		2.689	1.878		3.967	2.722
	11.972	3.21		2.394	1.056		4.433	1.67		3.056	2.09		5.404	5.062		10.441	4.226		6.401	5.062		4.156	2.222		6.222	2.689
	18.999	4.928		3.006	0.78		4.21	2.545		4.57	2.897		5.035	6.326		8.203	5.814		4.644	6.326		3.7	4.578		5.511	4.222
	8.959	1.446		1.884	0.864		3.064	5.718		2.869	3.449		2.46	13.006		4.596	12.944		3.806	13.006		2.689	5.144		4.2	3.878
	7.503	4.119		0.72	1.164		3.161	2.607		2.163	3.413		3.27	3.31		4.261	3.008		4.395	3.31		2.344	4.011		3.167	5.444
	9.411	2.565		2.49	1.32		5.261	2.945		3.596	4.143		2.901	5.448		4.116	4.547		3.793	5.448		2.8	2		5.278	3.011
	12.758			2.55			4.01			4.226			4.012			6.944			6.215			2.922			3.978
	Suppl.Fig 3b
	% Eosinophils/CD45.2					Eosinophils count x10^5					IL-5(pg/ml)					IL-13 (pg/ml)
	female		male			female		male			female		male			female		male
	UVB-(-)	UVB-(+)	UVB-(-)	UVB-(+)		UVB-(-)	UVB-(+)	UVB-(-)	UVB-(+)		UVB-(-)	UVB-(+)	UVB-(-)	UVB-(+)		UVB-(-)	UVB-(+)	UVB-(-)	UVB-(+)
	85.2	64.8	51.3	40		18.119	6.48162	2.24833	0.798667		66.7425	12.5299	1.82438	1.31052		53.7347	9.03065	4.65536	0
	67.4	50.7	48.5			8.246	0.91	1.858			18.6106	22.5502	8.93283			25.9611	6.93812	0.66053
	73.4	48.5	63.6	18.6		13.955	0.798333	4.00655	0.305333		33.684	1.13923	5.50707	1.73874		14.3571	0	1.99214	0
	67.4	69.5	48.1	30.7		7.715	3.12467	1.76767	1.00833		13.7289	6.19222	4.47934	0		10.7427	0	0.28007	0
	80.8	65.1	43.2	42.3		20.22	3.64067	3.28042	1.98367		44.9033	16.5552	5.50707	0		16.4496	2.75306	1.23122	0
	75.9	63.9	50.7	32.6		10.507	3.65167	2.84033	1.238		52.8682	16.2126	5.93529	0		4.46513	5.41628	1.42145	0
	ILC2 count x10^3					IL5+IL13+ILC2 count x10^3					IL5+ILC2 count x10^3					IL13+ILC2 count x10^3
	female		male			female		male			female		male			female		male
	UVB-(-)	UVB-(+)	UVB-(-)	UVB-(+)		UVB-(-)	UVB-(+)	UVB-(-)	UVB-(+)		UVB-(-)	UVB-(+)	UVB-(-)	UVB-(+)		UVB-(-)	UVB-(+)	UVB-(-)	UVB-(+)
	10.625	5.082	2.976	1.41		1.98588	0.548694	0.263718	0.134922		2.14745	0.73464	0.368714	0.191942		4.13627	1.4327	0.758394	0.309168
	5.064	3.054	1.962	1.392		0.686556	0.615888	0.20979	0.183414		0.815652	0.70297	0.308788	0.249395		1.74573	1.36488	0.525042	0.396603
	5.118	2.424	2.508	1.566		0.44082	0.084067	0.123384	0.123053		0.63891	0.156038	0.159352	0.204071		1.30572	0.513475	0.474912	0.377645
	4.992	2.136	2.616	1.128		0.437514	0.242436	0.351168	0.168345		0.524449	0.308493	0.474226	0.29741		1.38073	0.548886	0.657696	0.369315
	9.155	3.264	2.484	1.29		1.14784	0.26934	0.539682	0.18906		1.28292	0.374262	0.722721	0.249066		3.88444	0.86631	1.01709	0.416754
	4.704	3.09	3.456	1.35		0.564813	0.254646	0.44478	0.075029		0.765966	0.353741	0.591769	0.144052		1.58544	0.71064	0.862026	0.264449

## Sheet: Figure3 Suppl.Fig4,5
															Figure.3e
	Figure.3b							Figure.3c				Figure.3d
	a-MSH in serum							Crh expression in the hypothalamus				CRH quantification
	UVB-(-)		UVB-Skin		UVB-eyes			UVB-(-)	UVB-eyes			UVB-(-)	UVB-eyes
	12h	24h	12h	24h	12h	24h		0.00395335	0.0144958			12.6043	17.8921
	0.504392	0.685105	1.07433	0.921422	0.977026	2.29762		0.00428898	0.00849358			7.81569	15.8681							CRH / actin IntDen
	0.851917	0.782412	1.03263	1.17164	1.43576	2.36713		0.00547935	0.00957954			9.87549	22.2086							UVB-(-)	UVB-eyes
	0.712907	0.462689	1.06043	0.768511	1.15774	1.47746														0.435447	0.746308
	0.671204	0.434887	0.768511	1.07433	1.25505	1.29675														0.557422	0.822039
	0.629501	0.657303	0.838016	1.36625	1.19944	1.22724														0.629024	1.04203
	0.699006	0.879719	0.921422	0.963125	1.15774	1.50526
	Figure.3f							Figure.3h
	Hypothalamus		Skin		Pituitary			Pcsk1		Pcsk2
	UVB-(-)	UVB-eyes	UVB-(-)	UVB-eyes	UVB-(-)	UVB-eyes		UVB-(-)	UVB-eyes	UVB-(-)	UVB-eyes
	0.745834	ND	0.0581905	0.0585198	220.196	371.171		0.570707	0.834696	1.93727	2.74903
	0.294567	0.398708	0.0441592	0.216935	191.759	307.549		0.700277	0.972371	2.0443	3.56726
	0.395253	0.379614	0.0996024	0.108089	204.601	505.14		0.991212	0.709965	2.34019	3.64194
	Figure.3j
										Figure.3k						Figure.3l
										% IL-5 in ILC2						IL-5 (ng/ml)
										(-)	PBS	α-MSH	β-En			(-)	PBS	α-MSH	β-En
							POMC / actin IntDen			5.44	16.38	12.48	15.63			1702.03	10503	5770.98	10994.6
							UVB-(-)	UVB-eyes		6.66	17.28	13.31	15.18			1718.42	10093.3	7000.07	12121.3
							0.891401	1.80781		6.03	16.96	12.1	16.52				11097.1	7225.41	10380.1
							0.904038	1.62296			15.45	11.36	15.53				10666.9	7225.41	12203.3
							1.05781	1.84543			16.23	11.92	16.55				9827	8802.75	13391.4
											13.91	10.83	15.98				10339.1	6221.65	10154.8
										% IL-13 in ILC2						IL-13 (ng/ml)
										(-)	PBS	α-MSH	β-En			(-)	PBS	α-MSH	β-En
										39.09	55.7	40.9	47			2348.86	12068	5422.72	9885.03
										40.73	51.1	41	53.3			2104.88	11875.4	7862.54	13512.7
										27.5	55.7	37.3	49.4				12003.8	7092.07	11618.6
											54.3	33.87	52.7				12774.3	6257.39	12324.9
											52.4	37.9	55.8				12132.2	7573.62	13191.6
											52.6	37.01	49.9				9403.49	6867.35	10366.6
	Suppl.Fig 4a													Suppl.Fig 4c											Suppl.Fig 4d
	Pomc expression													Pituitary											Pituitary
	liver	ileum	proximal colon	distal colon	Thymus	patch	mLN	spleen	jejunum	brain	lung	pituitary		Gh		Fshb		Prl		Tshb		Pomc			Gh		Fshb		Prl		Tshb
	0.000150789	7.83755e-05	0.000175089	0.000531701	0.00247416	5.03621e-06	0.000901977	0.000183042	0.000264851	0.0212475	0.00545206	2655.66		UVB-(-)	UVB-eyes	UVB-(-)	UVB-eyes	UVB-(-)	UVB-eyes	UVB-(-)	UVB-eyes	UVB-(-)	UVB-eyes		UVB-(-)	UVB-eyes	UVB-(-)	UVB-eyes	UVB-(-)	UVB-eyes	UVB-(-)	UVB-eyes
	0.000109221	0.000315661	3.11268e-05	7.50983e-05	0.00181882	7.78071e-06	0.000133021	N.D.	0.000363295	0.026573	0.00889148	2428.14		1581.98	1072.39	1.09161	1.4336	2470.61	4580.97	3.75261	6.40177	252.025	421.361		0.0621336	0.0586896	0.112338	0.102019	0.00113283	0.00135648	252.025	421.361
	N.D.	8.71442e-06	N.D.	9.71454e-05	0.00154467	3.21701e-05	0.000697539	N.D.	0.000109105	0.0243495	0.00783413	2852.14		1766.62	1201.24	1.24974	1.82114	3846.55	4672.65	7.01245	5.9676	211.961	303.47		0.0512091	0.0419298	0.0637397	0.0924392	0.000935348	0.00170344	211.961	303.47
														713.908	1004.9	2.09757	1.67577	4663.6	4661.88	8.05036	7.48715	226.106	571.091		0.0599939	0.0607652	0.0601211	0.117202	0.00156521	0.00307628	226.106	571.091
	Suppl.Fig 5b				Suppl.Fig 5c				Suppl.Fig 5d				Suppl.Fig 5e				Suppl.Fig 5f
	a-MSH in serum				% Eosinophils /CD45.2				Eosinophils count				IL-5 (ng/ml)				IL-13 (ng/ml）
	UV-(-)	UV-(+)			UV-(-)	UV-(+)			UV-(-)	UV-(+)			UV-(-)	UV-(+)			UV-(-)	UV-(+)
	i.p PBS	i.p PBS	i.p inhibitor		i.p PBS	i.p PBS	i.p inhibitor		i.p PBS	i.p PBS	i.p inhibitor		i.p PBS	i.p PBS	i.p inhibitor		i.p PBS	i.p PBS	i.p inhibitor
	1.5611	2.70024	1.89767		83.8	58.9	79.9		14.02	1.65	37.54		4.77947	1.5782	6.24093		7.0864	3.65676	5.51062
	1.71644	2.38957	1.71644		85.4	73.5	80.9			4.69	10.27		16.7495	1.16064	6.93686		15.8922	4.30561	13.0188
	2.10478	2.51901	2.07889		86.7	65.2	86.7		36.12	3.49	22.79		12.3651	0	1.78698		12.7407	2.82253	7.27179
	1.89767	2.93325	1.71644		81.1	64	71.6		12.61	2.02	7.87		5.82337	2.76128	4.29232		6.80832	5.7887	5.97409
	1.92355	2.62257	1.87178		74.6	60.1	79.4		13.53	5.44	3.5		2.90046	1.5086	9.65099		5.23254	7.92064	6.43755
	2.10478	3.0368	2.23423		79.9	50.8	83.4		11.85	2.11	19.6		17.863	0.534302	2.69169		10.238	5.69601	11.1649
	1.5611	2.70024			80.8	67.4			16.76	4.65			10.2773	2.20453			8.56949	5.13985

## Sheet: Figure4 Suppl.Fig6,8,9
	Figure.4b					Figure.4d										Figure.4e					Figure.4e
	Eosinophils count in BALF					IL-5(pg/ml)					IL-13(pg/ml)					ILC2s count					%IL-5+ in ILC2s					%IL-13+ in ILC2s
	R5/+		Mc5rfl/flR5/+			R5/+		Mc5rfl/flR5/+			R5/+		Mc5rfl/flR5/+			R5/+		Mc5rfl/flR5/+			R5/+		Mc5rfl/flR5/+			R5/+		Mc5rfl/flR5/+
	UVB-(-)	UVB_(+)	UVB-(-)	UVB_(+)		UVB-(-)	UVB_(+)	UVB-(-)	UVB_(+)		UVB-(-)	UVB_(+)	UVB-(-)	UVB_(+)		UVB-(-)	UVB_(+)	UVB-(-)	UVB_(+)		UVB-(-)	UVB_(+)	UVB-(-)	UVB_(+)		UVB-(-)	UVB_(+)	UVB-(-)	UVB_(+)
	29701	20674	148032	174069		7.38212	0.91724	28.0382	36.3952		22.1876	7.63122	38.9167	98.6632		3737	2117	5756	7943		34.93	19.97	43.93	32.8		59.4	37.3	71.8	68.2
	108073	16307	183379	168791		6.90908	2.65172	10.378	31.0341		18.277	8.50026	17.8424	3.9378		7020	1301	4676	1404		42.2	20.49	46.37	13.84		72	38.7	76.9	27.4
	62152	32632	146570	365034		21.5733	0.60188	35.7645	26.3037		26.0983	7.41396	54.7766	34.1369		4374	2198	10773	8618		40.33	21.04	35.05	43.7		67.5	36.4	68.9	79.4
	31284	16372	197196	127450		6.90908	2.96708	30.2457	14.4777		16.1044	8.93478	34.7887	31.0953		2770	1550	9002	9758		33.16	23.05	44.19	38.89		57.8	34.9	77.2	77.2
	21752	8251	135234	298195		15.7392	6.12068	22.5194	35.1338		27.4019	4.15506	18.0597	31.0953		3429	4709	8629	6836		35.69	31.34	46.4	45.93		66.3	45.7	75	76.7
	52459	14601	259060	273390		24.4116	6.7514	28.0382	23.9385		69.9848	15.4526	63.6843	47.6071		8321	2333	6826	10201		30.49	15.01	46.14	38.22		57.9	28.45	77.8	76.6
	Figure.4h					Figure.4j										Figure.4k					Figure.4l					Figure.4m
	Eosinophils count in BALF					IL-5(pg/ml)					IL-13(pg/ml)					ILC2s count					%IL-5+ in ILC2s					%IL-13+ in ILC2s
	R5/+		Mc5rfl/flR5/+			R5/+		Mc5rfl/flR5/+			R5/+		Mc5rfl/flR5/+			R5/+		Mc5rfl/flR5/+			R5/+		Mc5rfl/flR5/+			R5/+		Mc5rfl/flR5/+
	α-MSH-(-)	α-MSH-(+)	α-MSH-(-)	α-MSH-(+)		α-MSH-(-)	α-MSH-(+)	α-MSH-(-)	α-MSH-(+)		α-MSH-(-)	α-MSH-(+)	α-MSH-(-)	α-MSH-(+)		α-MSH-(-)	α-MSH-(+)	α-MSH-(-)	α-MSH-(+)		α-MSH-(-)	α-MSH-(+)	α-MSH-(-)	α-MSH-(+)		α-MSH-(-)	α-MSH-(+)	α-MSH-(-)	α-MSH-(+)
	42	6.26	67.7	91.7		4.36377	0.245877	12.0848	7.96693		11.355	4.94136	22.8553	19.9802		6774	1626	7584	8220		29.8	8.2	25.9	15.4		45.9	18.1	49.4	30.8
	40.9	31.6	70.9	64.7		6.47991	1.10377	11.9704	7.68097		12.2396	2.5086	27.4997	17.1052		3942	2598	5436	8664		27.2	10.9	28.7	31.4		47.5	16.2	44.2	63.5
	44.7	7.88	78.4	85.4		6.07956	2.07605	14.7729	13.4003		10.2492	4.05672	20.4226	17.3263		4500	1974	9762	3546		13.3	15.5	38.9	34.1		24.1	27.1	51.5	53.7
	53.8	26.5	77.6	74		3.27711	1.33254	14.201	15.1161		9.80688	5.60484	23.0765	14.4512		3514	2790	10038	5922		24.6	12.6	29.5	43.5		44.4	22.1	54.3	68.2
	28.8		66.1	52.6		6.07956	2.5336	9.91149	14.201		11.7973	9.1434	13.1243	25.9516		3557		9384	4842		17.2		28.7	28.7		30		45.9	46.1
	45.1	6.06	78.1	59.2		6.19395	0.245877	14.3154	11.9704		12.0185	3.6144	15.1147	27.0574		3816	1278	5870	4182		20.3	3.8	35.5	31.3		36.4	24.8	52.4	59.7
	62.2	5.97				6.30833	0.760614				13.1243	3.83556				5022	1302				30.9	7.4				40.7	18.1
	Figure.4o					Pituitary-ILC2s-IL-5(pg/ml)					Pituitary-ILC2s-IL-13(pg/ml)
		Pituitary-culture-a-MSH(ng/ml)				R5/+		Mc5rfl/flR5/+			R5/+		Mc5rfl/flR5/+
		UV-(-）	UV-eyes			UVB-(-)	UVB_(+)	UVB-(-)	UVB_(+)		UVB-(-)	UVB_(+)	UVB-(-)	UVB_(+)
		0.576577	1.1209			8505.43	2389.99	8452.02	6849.72		16574.4	3879.04	14566.1	12988.1
		0.799659	1.29936			8011.39	6115.33	8492.08	7423.88		14386.8	10836.4	15355	12450.2
		0.69258	0.862121			7570.76	6702.84	8091.5	6943.19		15068.1	12880.5	14853	15355
		0.594424	1.22797			7530.7	5955.1	8104.85	8825.89		14709.5	12199.1	17363.3	15570.2
	Suppl.Fig 6c					Suppl.Fig 6e
		Mc5r expression				%ILC2/CD45.2									ILC2 count
						BM		LUNG		COLON		MLN			BM		LUNG		COLON		MLN
		R5/+	Mc5rfl/flR5/+			R5/+	Mc5rfl/flR5/+	R5/+	Mc5rfl/flR5/+	R5/+	Mc5rfl/flR5/+	R5/+	Mc5rfl/flR5/+		R5/+	Mc5rfl/flR5/+	R5/+	Mc5rfl/flR5/+	R5/+	Mc5rfl/flR5/+	R5/+	Mc5rfl/flR5/+
		0.0741485	0			0.054	0.045	0.58	0.75	1.32	0.45	0.065	0.042		2460	2280	1182	1062.86	928	690	3750	2670
		0.0558857	0.00105333			0.038	0.04	0.9	0.9	0.92	0.71	0.05	0.052		1620	2190	1068	939	506	594	1975	2355
						0.045	0.051	1.03	1.03	0.67	0.7	0.065	0.045		2340	2355	1600.91	921	1154	766	4035	2655
						0.04	0.057	1.07	0.71	0.31	2.05	0.059	0.055		2145	3225	1218	1445	424	1006	1545	3750
	Suppl.Fig 8c							Suppl.Fig 8d						Suppl.Fig 8f						Suppl.Fig 8h
		%Eosinophils/CD45.2			Eosinophils count x10^4			IL-5(pg/ml)			IL-13(pg/ml)			%ILC2/CD45.2			ILC2 count x10^3			%IL-5 / ILC2			%IL-13 / ILC2			%IL-5+IL-13+ / ILC2
		R5/+	Mc5rfl/flR5/+		R5/+	Mc5rfl/flR5/+		R5/+	Mc5rfl/flR5/+		R5/+	Mc5rfl/flR5/+		R5/+	Mc5rfl/flR5/+		R5/+	Mc5rfl/flR5/+		R5/+	Mc5rfl/flR5/+		R5/+	Mc5rfl/flR5/+		R5/+	Mc5rfl/flR5/+
		55.2	59.7		3.8	5.71		0.9035	9.8997		0	3.11856		0.43	0.75		2.94	4.89		30	50.27		37.2	61.7		22.4	43.8
		54.6	69.5		6.6	7.32		9.7546	11.3507		0	11.1354		0.44	0.9		4.02	4.11		49.12	44.17		62.1	54.5		42.1	34.4
		65.9	69.9		5.64	15.88		6.78005	12.8742		8.5299	4.92234		0.64	0.58		3.619	4.614		45.04	55.15		56.2	68.6		37.7	50.4
		39.7	61.3		1.75	4.32		5.5467	14.4703		1.91604	4.72192		0.57	0.83		2.139	5.814		35.04	41.78		41.5	56.6		26.6	37
		41.9	52.1		1.21	5.76		4.16825	16.0664		1.31478	7.5278		0.56	0.54		1.869	3.768		27.07	45.08		34.9	55.9		20.3	38.1
		46.5	69.1		3.46	6.46		10.1174	20.492		3.71982	17.5488		0.51	0.59		2.295	2.814		53	59.73		56.7	67.6		43.7	53.8
			73			8.1			11.8585			5.92444			0.66			5.874			55.88			70.6			50.9
	Suppl.Fig 9a					Suppl.Fig 9c					Suppl.Fig 9d
		Corticosterone in serum (ng/ml)				Corticosterone in serum (ng/ml)					Adrenal gland-ILC2s-IL-5(pg/ml)					Adrenal gland-ILC2s-IL-13(pg/ml)
		UV-(-)	UV-Skin	UV-Eye		pituitary		adrenal gland			R5/+		Mc5rfl/flR5/+			R5/+		Mc5rfl/flR5/+
		120.103	189.188	223.139		UVB-(-)	UVB_(+)	UVB-(-)	UVB_(+)		UVB-(-)	UVB_(+)	UVB-(-)	UVB_(+)		UVB-(-)	UVB_(+)	UVB-(-)	UVB_(+)
		118.492	182.422	158.811		0	0	130.158	146.022		2950.79	2616.98	3618.41	2950.79		6748.04	5492.85	7465.29	6891.49
		170.521	223.139	159.516		0	0	124.487	134.858		2643.68	2603.62	3364.72	3124.37		5779.75	6174.24	5923.2	6568.73
		201.84	219.899	172.825		0	0	120.103	137.875		2630.33	2657.03	3311.31	2389.99		5636.3	5241.81	6712.18	4668.01
		153.968	240.507	182.422		0	0	132.489	129.581		2990.85	2910.73	3418.13	3631.77		6317.69	5923.2	8577.02	6927.35
		193.582	202.786	120.103

## Sheet: Figure5 Suppl.Fig10
	Figure.5f					Figure.5g																Figure.5h
	CD127 MFI						IL-5(pg/ml)								IL-13(pg/ml)
	R5/+		Mc5rfl/flR5/+			IL-7	PBS			α-MSH				IL-7	PBS			α-MSH
	PBS	a-MSH	PBS	a-MSH		0pg/ml	10810.3	11179	11097.1	8864.21	10421.1	9212.45		0pg/ml	10880.2	9949.24	9820.83	8633.02	7252.59	9467.69
	634	472	782	726		2pg/ml	11568.2	11875.5	11097.1	8475	10277.7	10523.5		2pg/ml	12196.5	11843.3	9756.62	8440.4	8311.99	9756.62															p-STAT3/actin IntDen (Normalized)
	569	329	687	810		20pg/ml	12776.9	12715.4	11732.1	9273.91	9642.64	9028.09		20pg/ml	13320	12678	12581.7	8055.16	9981.34	7990.96															IL-7:(min)	a-MSH	R5/+		Mc5rfl/flR5/+
	628		750			200pg/ml	12674.4	13883	12490.1	8147.23	9540.22	9028.09		200pg/ml	12485.4	11072.8	10559.2	7059.97	8119.37	8247.78															0	(-)	0.00316683	0.0179608	0.0369807	0.100788
						2ng/ml	14374.7	15214.6	13903.5	8700.33	9867.98	9048.58		2ng/ml	12774.3	12902.7	11586.5	8247.78	9275.08	8889.84																(+)	0.00426932	0	0	0.0455379
						20ng/ml	16300.3	16443.7	15194.1	8434.02	10707.9	10564.5		20ng/ml	15342.5	14122.6	13930	7605.72	9307.18	11137															10	(-)	0.748299	0.60962	0.8623	0.921642
						200ng/ml	15808.6	15849.6	16710	10339.1	10175.2	12510.5		200ng/ml	16401.9	16530.3	17332.9	9756.62	7702.03	10783.9																(+)	0.39851	0.420142	1	1
																																			60	(-)	0.613728	0.868064	0.929543	0.967668
																																				(+)	0.36083	0.354989	0.970101	0.881442
	Figure.5i																																		p-STAT5/actin IntDen (Normalized)
	IL-5(pg/ml)										IL-13(pg/ml)																								IL-7:(min)	a-MSH	R5/+		Mc5rfl/flR5/+
		PBS				a-MSH						PBS				a-MSH																			0	(-)	0	0.0233913	0.0604284	0.0697715
	IL-2	1213.47	1093.4	1142.41	1108.11	1017.45	1088.5	1039.5	1144.86		IL-2	1682.69	1320.98	1398.49	1364.04	1165.95	1587.96	1303.75	1243.47																	(+)	0.0216294	0	0.00629632	0.0565596
	IL-7	350.963	439.174	392.618	395.069	353.414	392.618	370.566	380.367		IL-7	1010.93	933.423	864.525	967.872	873.137	890.362	838.688	873.137																10	(-)	0.819595	0.909196	0.942488	0.988752
	IL-33	7366	7402.76	7267.99	7243.49	6875.94	6692.17	7169.98	6973.96		IL-33	13580.9	12030.6	13236.4	14356	15604.7	12590.4	15475.5	11040.2																	(+)	0.68489	0.699488	0.849836	1
																																			60	(-)	0.761097	0.904541	0.917445	0.89511
																																				(+)	0.530071	0.71249	1	0.988573
	Figure.5j
	IL-5(pg/ml)										IL-13(pg/ml)
		PBS				a-MSH						PBS				a-MSH
	IL-2+IL-33	17470.3	16784.2	16901.8	16980.2	16294.2	16843	16451	16843		IL-2+IL-33	28481.4	26345.5	29583.8	27516.8	24760.9	26827.8	29101.5	25449.9
	IL-7+IL-33	16745	15902.1	16333.4	16235.4	15686.5	15412	15216	15784.5		IL-7+IL-33	29101.5	27999.1	24760.9	24760.9	21247.1	24485.3	23176.2	24416.4
	IL-2+IL-7+IL-33	19136.5	18234.8	18411.2	17980	17685.9	17450.7	16627.4	17137.1		IL-2+IL-7+IL-33	36335.8	31995.2	32546.4	33304.3	27861.3	29377.1	29997.2	30272.8
	Figure.5k
																					p-p65 /actin IntDen (Normalized)
																					min	IL-33		IL-7+IL-33
																					10	0.814917	1	0.594988	0.820083
																					10	0.920188	0.741827	0.459823	0.622115
																					60	0.720913	0.809578	0.643867	0.88284
																					60	1	0.728972	0.0185016	0.375854
																					p-STAT5 /actin IntDen (Normalized)
																					min	IL-33		IL-7+IL-33
																					10	0	0.0375475	0.747249	0.946488
																					10	0.0929079	0	0.355748	0.653614
																					60	0.0192614	0.00379406	0.852552	0.973857
																					60	0.170682	0.0118173	0.471596	0.450514
	Suppl.Fig 10f				Suppl.Fig 10h											Suppl.Fig 10i
					p-STAT3 MFI					p-STAT5 MFI						p-STAT3 MFI					p-STAT5 MFI
		Il7r expression			R5/+		Mc5rfl/flR5/+			R5/+		Mc5rfl/flR5/+				R5/+		Mc5rfl/flR5/+			R5/+		Mc5rfl/flR5/+
		R5/+	Mc5rfl/flR5/+		PBS	a-MSH	PBS	a-MSH		PBS	a-MSH	PBS	a-MSH			PBS	a-MSH	PBS	a-MSH		PBS	a-MSH	PBS	a-MSH
		0.595175	0.886415		8038	5421	9044	6660		2329	1713	2010	1932			22314.5	19286	22804.5	24976		4895	4504	5059.5	5266
		0.475332	0.904497		6757	6078	11240	7480		2256	1561	1927	1992			21479	16501	23320	22705		5081.5	4273	4983.5	5501.5
					7255	5907	6233	8470		1832	1691	2078	2016			20458.5	16640	23268.5	23343		4923	4103	5156.5	5869
	Suppl.Fig 10j																				Suppl.Fig 10k
			% ANNEXIN V+PI- in ILC2								% Ki67 in ILC2
			PBS			α-MSH					PBS				α-MSH						CD127 MFI
		IL-2	1.68	1.73	1.65	1.59	1.67	2.04		IL-2	63.2	60.2	59	61.9	61.2	62.5	61.8	59.3			IL-7	IL-7+IL33
		IL-7	2.09	1.76	2.29	2.2	1.96	2.68		IL-7	61.4	63.5	59.5	60.2	64.7	62.6	60.5	61.6			891	1975
		IL-33	8.44	6.22	6.96	10.7	8.06	8.26		IL-33	40.3	50.4	50.7	56.5	48.1	50.1	51.6	50.2			839	2280
		IL2+IL33	2.54	3.41	2.88	3.95	2.01	2.41		IL2+IL33	84.6	84.7	82	82.6	83.1	84.8	85.3	85			849	2141
		IL-7+IL-33	3.38	2.52	2.18	2.82	2.58	2.68		IL-7+IL-33	79.8	78.7	80.2	79.7	78.3	78.9	78.5	80.3			828	2088
		IL2+IL-7+IL33	1.64	1.71	1.88	1.64	1.51	1.43		IL2+IL-7+IL33	86.6	85.8	86.1	86.2	90.4	89.2	89.4	85.3

## Sheet: Figure6 Suppl.Fig 11,12
	Figure.6b									Figure.6c
	Total-IgE			HDM-IgE			HDM-IgG1			Methacholine (ug.kg-1)	Resistance_Mean (cmH2O.ml-1.s-1)
	NC	α-MSH		NC	α-MSH		NC	α-MSH			PBS		HDM+PBS				HDM+α-MSH
	8.53665	6.21914		0.344	0.27		604	516		0	1.5128	1.3989	1.6386	1.8681	1.3591	1.5903	1.7239	2.0274	2.0274	1.6328
		0.952806			0.268			540		25	1.5907	1.658	1.9742	2.5215	2.1282	2.5714	2.2473	3.0236	3.0236	2.1861
	12.5625	1.84426		0.332	0.396		1084	560		50	1.7281	2.6677	5.8052	2.9992	2.9269	5.4961	5.2587	5.9089	5.9089	5.2638
	15.538	1.31775		0.388	0.268		1016	572		100	2.5294	4.8211	10.5506	6.1665	4.5054	12.545	5.9496	8.3155	8.3155	7.6121
	15.8986	4.85195		1.056	0.298		956	764		200	5.5745	5.7228	23.5508	12.0617	20.8531	14.6694	10.9658	7.9484	7.9484	12.7664
	17.8603	8.01725		0.41	0.288		648	806
	8.27485	1.56788		0.486	0.312		636	616
	10.4137	7.51464		0.472	0.29		732	652
	Figure.6d						Figure.6e						Figure.6g			Figure.6h
	%Eos /CD45.2			Eos count			IL-5 (pg/ml)			IL-13 (pg/ml)			ILC2 count			IL5+ILC2 count			IL5+IL13+ILC2 count
	NC	α-MSH		NC	α-MSH		NC	α-MSH		NC	α-MSH		NC	α-MSH		NC	α-MSH		NC	α-MSH
	78	6.71		287742	3769		33.8566	18.1714		16.2745	1.72565		911	207		454	80		435	86
	48.7	32.6		56135	39973			1.73198			12.726			249			88			160
	15.8	9.4		6685	5304		9.27298	17.8697		18.0487	13.7905		459	682		122	155		135	155
	48.3	2.62		54117	2231		9.4238	3.54182		12.0163	14.1454		481	317		83	66		77	131
	80.4	17.3		217173	14634		20.5845	1.43034		17.6939	12.3712		410	343		143	49		150	86
	21.5	9.45		13368	3296		18.1714	6.4074		6.3387	5.27415		479	579		109	162		145	276
	79.5	16		288474	6477		7.76478	3.24018		21.5972	11.6615		1262	450		447	77		571	144
							27.9747	7.9156		22.307	7.0484		893	400		381	153		249	174
	Figure.6i						Figure.6j
	ST2+CD4 count			IL5+IL13+ST2+CD4 count			IL5+ST2+CD4count			IL13+ST2+CD4 count
	NC	α-MSH		NC	α-MSH		NC	α-MSH		NC	α-MSH
	9466	18404		898	1759		2333	3202		3415	2356
		13909			1264			2403			1418
	12976	12476		1125	634		2485	1762		1465	2161
	9385	11590		628	875		1658	1744		901	1193
	9510	13805		456	1034		1355	1800		2038	1263
	15807	13623		878	965		1984	2004		1261	1589
	12144	16106		672	1683		2093	2676		2420	1854
	15000	14139		848	784		2849	1611		2424	1282
	Suppl.Fig 11b								Suppl.Fig 11d								Suppl.Fig 11e				Suppl.Fig 11f
	%Eos /CD45.2				Eos count				IL-5 (pg/ml)				IL-13 (pg/ml)				ILC2 count				IL5+ILC2 count				IL13+ILC2 count				IL5+IL13+ILC2 count
	PBS	papain			PBS	papain			PBS	papain			PBS	papain			PBS	papain			PBS	papain			PBS	papain			PBS	papain
	PBS	NC	α-MSH		PBS	NC	α-MSH		PBS	NC	α-MSH		PBS	NC	α-MSH		PBS	NC	α-MSH		PBS	NC	α-MSH		PBS	NC	α-MSH		PBS	NC	α-MSH
	0.58	54.4	12		130	28860	8196		0	57.7302	57.7302		8.9797	13.9195	0		879.04	6345.03	2798.69		16	314	56		10	413	54		8	216	26
	0.87	24.1	5.13		105	20482	2105		0	97.7802	5.26721		7.436	38.9275	10.5234		3419.28	6172.49	1233.89		34	281	102		30	237	32		26	177	26
		71.6	21.6			55392	23687			71.0802	30.7961			9.59718	13.9195			6945.06	2911.65			243	168			345	104			169	70
		39.1	21.8			48880	15767			77.6381	35.0119			33.9876	10.8321			7404.9	3043.32			344	62			372	66			214	34
		72.1	21.1			73906	19753			302.948	50.4697			55.2907	14.537			13528.1	3690.6			948	74			1325	92			749	58
		48.7	9.71			15789	4921			93.3302	9.01457			15.1545	10.5234			2237.58	2387.83			266	16			290	20			170	14
		28.1	11.2			3572.37	5561			71.7828	50.9382			18.5506	13.3021			9224.67	4220.62			48	82			32	54			24	40
	Suppl.Fig 11h						Suppl.Fig 11j						Suppl.Fig 11k			Suppl.Fig 11l
	%Eos /CD45.2			Eos count			IL-5 (pg/ml)			IL-13 (pg/ml)			ILC2 count
	NC	α-MSH		NC	α-MSH		NC	α-MSH		NC	α-MSH		NC	α-MSH		IL5+IL13+ILC2 count
	75.8	63.1		107503	65266		38.0425	26.7485		73.9872	24.7783		7232	3511		NC	α-MSH
	85.8	40		102857	11121		54.8387	31.3819		82.8007	35.0608		6181	2996		2543	904
	83.7	52.7		180782	54553		29.3548	25.8797		69.5804	23.6766		8427	9341		1953	586
	73.1	24.1		120341	7909		35.7258	16.3233		24.0439	17.0665		5904	2896		2840	828
	86.1	34.9		212239	7334			19.2192			20.0043		15480	2604		2833	614
	81.6	47.4		219396	28529		38.3321	27.6173		36.8969	40.202		4899	5843		1270	917
	82	61.4		135341	43163		24.7214	24.7214		20.7388	21.8405		8427	3672		1401	923
	Suppl.Fig 12b												Suppl.Fig 12c
	Total-IgE			OVA-IgE			OVA-IgG1			OVA-IgG2c			IL-5 (pg/ml)			IL-13 (pg/ml)			IL-4 (pg/ml)
	NC	α-MSH		NC	α-MSH		NC	α-MSH		NC	α-MSH		NC	α-MSH		NC	α-MSH		NC	α-MSH
	171.173	174.934		0.564	0.542		5876	5124		18.1	5.95		250.979	4.11799		92.8384	85.9086		103.001	58.388
	159.264	160.517		0.654	0.448		5900	5036		36.45	22.4		231.554	108.123		106.068	0		95.3702	40.4838
	199.17	170.337		0.564	0.522		6780	5260		10.15	5.8		185.419	43.3729		76.4589	19.7607		101.827	48.1151
	169.084	152.369		0.432	0.522		5852	5656		20.9	9		151.425	135.642		132.527	89.0585		105.056	33.4396
	132.938	143.802		0.484	0.474		4772	5176		8.55	20.2		204.844	55.5136		171.586	18.5008		85.9779	88.6195
	175.978	113.507		0.53	0.232		6032	5180		7.25	9.7		232.363	95.9826		114.888	40.5501		80.6947	48.1151
	201.887	130.43		0.756	0.25		5480	4356		14.25	20.45		156.686	77.3669		71.4191	15.3509		60.736	68.0738
	203.767			0.556			5292			20.45			164.375			92.8384			99.4794
	201.051			0.904			5604			11.55			168.017			123.707			104.763
	Suppl.Fig 12d									Suppl.Fig 12e
	IL-5 (pg/ml)			IL-13 (pg/ml)			IL-4 (pg/ml)			ILC2 count			IL5+IL13+ILC2 count			IL5+ILC2count			IL13+ILC2 count
	NC	α-MSH		NC	α-MSH		NC	α-MSH		NC	α-MSH		NC	α-MSH		NC	α-MSH		NC	α-MSH
	555.978	371.06		124.111	14.5045		84.4898	74.5105		2963	2259		661	667		1795	1421		726	695
	666.929	41.3424		146.788	19.5438		83.9028	78.6196		4434	2208		1490	318		2767	1236		1631	337
	614.901	240.051		175.764	0		84.4898	70.4013		3173	1711		911	450		1945	1237		1023	464
	537.8	670.063		124.111	110.252		80.9677	70.4013		4795	2020		1419	618		2776	1360		1588	656
	755.94	281.422		117.811	4.42576		76.8586	69.2273		3216	2559		894	665		1859	1472		978	759
	554.097	264.497		58.5989	0		73.9235	90.36		3286	1308		946	497		2044	849		1045	539
	528.397	96.5043		28.3627	0		86.2509	76.8586		3886	1669		1127	305		2604	980		1197	305
	535.919			127.89			75.6845			2241			632			1494			669
	791.043			236.236			89.773			3759			1064			2282			1167

## Sheet: Figure7 Suppl.Fig13
	Figure.7a											Figure.7b
	human PBMC-ILC2s						human PBMC-MC5R					hIL-5 (pg/ml)			hIL-13 (pg/ml)
	MC1R	MC2R	MC3R	MC4R	MC5R		B	CD4+	CRTH2-	CRTH2+		NC	α-MSH		NC	α-MSH
	0.00554804	0.0189592	0.0127762	0.018819	0.0736583		0.00845751	0.00434411	0.00999647	0.0736583		363.941	170.876		1337.91	501.697
	0.0131716	0.0209779	0.00852497	0.017894	0.0678433		0.00839346	0.00495277	0.00915266	0.0678433		387.982	180.278		1418.97	638.328
												330.892	210.356		1200.19	700.334
	Figure.7c-d						Figure.7e
							hIL-5(pg/ml)				hIL-13(pg/ml)
	α-MSH (ng/ml)	% ILC2 in CD45	ILC2 count /ml blood	IL5 (pg/ml)	IL13 (pg/ml)		IL-33-(-)	IL-33-(+)			IL-33-(-)	IL-33-(+)
1	1.31	0.11	318	3119.6	1896.6		(-)	PBS	α-MSH		(-)	PBS	α-MSH
2	1.35	0.048	378	2724	1166.6		325.59	3119.59	2428.04		1414.27	1896.59	1474.56
3	1.66	0.023	117	1519	1547.9		214.418	2723.95	1955.56		979.21	1166.6	990.616
4	1.64	0.029	167	873.3	1112.8		338.669	1519.05	2094.53		1409.38	1547.89	1446.86
5	1.68	0.033	268	173.5	500.2		113.056	873.273	681.992		944.991	1112.82	956.397
6	1.41	0.029	209	793.2	1394.7		0	173.546	34.582		161.226	500.151	394.237
7	1.63	0.017	214	435.1	1055.8		126.135	793.164	312.511		1052.54	1394.72	762.493
8	1.55	0.024	202	1507.6	1895		46.0261	435.126	337.034		817.894	1055.79	661.467
9	1.73	0.033	300	835.7	1557.7		145.754	1507.6	1452.02		1210.59	1894.96	1868.89
10	1.38	0.021	115	870	1138.9		263.464	835.671	603.519		1759.72	1557.66	1499
11	1.36	0.088	832	1555	1521.8		144.119	870.003	144.119		933.585	1138.9	679.391
12	1.66	0.005	46	175.2	886.3		122.865	1555.02	1277.09		1057.42	1521.82	1609.81
13	1.64	0.017	88	176.8	842.3		80.3585	175.181	162.102		739.68	886.331	782.046
14	1.14	0.041	260	2164.8	1937.3		54.2005	176.816	155.563		731.533	842.336	733.163
15	1.25	0.01	35	1038.4	1101.4		822.592	2164.82	1402.97		1691.28	1937.33	1546.26
16	1.43	0.071	186	506.9	1251.2		199.704	1038.39	567.551		658.208	1101.42	894.478
17	1.52	0.025	111	444.9	1293.8		15.4545	100.242	43.9953		224.484	1287.7	1293.77
18	1.66	0.016	36	440.6	1075.1		43.9953	506.948	329.403		789.505	1731.21	1488.19
19	1.44	0.048	260	100.2	1287.7		56.8386	592.571	189.553		1269.47	1451.73	1245.17
20	1.18	0.074	694	506.9	1731.2		32.579	464.137	252.343		1299.85	1706.91	1682.6
21	1.23	0.064	626	592.6	1451.7		65.4009	521.932	239.5		1536.79	1761.59	1561.09
22	1.75	0.032	333	464.1	1706.9		16.8815	577.587	196.689		856.336	1190.49	1038.6
23	1.52	0.026	270	521.9	1761.6		82.5254	301.454	188.126		1196.56	1275.55	1421.36
24	1.57	0.03	257	577.6	1190.5		101.077	733.848	215.24		710.524	1068.98	345.994
25	2.36	0.048	328	519.8	710.5		4.03816	106.664	215.24		534.335	692.298	674.071
26	1.85	0.044	376	714.6	1305.9		19.7356	714.583	286.592		1233.02	1305.92	1457.81
27	1.59	0.045	240	292.9	1427.4		16.8815	1.77612	11.1734		771.279	394.598	728.75
28	1.89	0.023	276	352.8	1093.3		96.7958	292.892	145.315		1457.81	1427.43	1706.91
29	1.7	0.037	350	275.8	1755.5		32.579	352.828	113.92		1062.9	1093.28	1397.06
30	1.36	0.074	667	506.9	1318.1		88.2335	275.768	449.275		1804.11	1755.51	1664.38
31	1.91	0.015	158	151.6	1245.2		105.358	506.948	171.002		1500.34	1318.07	1324.15
32	1.92	0.007	55	1076.3	1299.8		48.2764	151.615	136.753		1002.15	1245.17	983.922
33	1.33	0.076	464	671.8	1798		189.553	1076.34	673.32		1135.81	1299.85	1305.92
34	1.82	0.024	146	684.6	1190.5		85.3794	671.771	452.129		1567.17	1798.04	1579.32
							159.585	684.615	256.624		959.62	1190.49	971.77
	Figure.7h
	%Eos /CD45.2			Eos count x10^4			ILC2 count			% IL-5+IL-13+ in ILC2			% IL-5+ in ILC2			%IL-13+ in ILC2
	NC	α-MSH		NC	α-MSH		NC	α-MSH		NC	α-MSH		NC	α-MSH		NC	α-MSH
	91.1	19.2		55.9354	0.384832		24.7158	1.7172		42	15.7		45.21	21.03		74.1	32.6
	81.3	38.6		12.2163	1.98057		14.5368	5.4216		30.1	17.2		32.35	21.28		66.5	38
	88.5	24.1		36.8062	0.663393		11.7072	4.4604		33	19.5		36.65	24.27		54.7	43.2
	89.9	80.1		41.8282	6.11899		4.59	11.4642		17.7	26		20.77	29.8		42	50.3
	57.5	74.6		2.91237	4.66797		25.3368	4.7358		34.4	24.5		37.96	27.68		65.1	51
	87.9	83.7		32.7392	13.6536		13.8888	10.8648		35.4	35.7		38.79	39.14		61.8	65.8
	90	78.3		23.5944	3.32882		14.2992	7.4628		35.9	16.6		38.89	21.85		65.4	40
	80.5			12.2077
	Suppl.Fig 13b
	α-MSH (ng/ml)
	female	male
	1.31	1.66
	1.35	1.64
	1.68	1.63
	1.41	1.38
	1.55	1.14
	1.73	1.25
	1.36	1.43
	1.66	1.66
	1.64	1.52
	1.52	1.59
	1.44	1.92
	1.18	1.82
	1.23
	1.75
	1.57
	2.36
	1.85
	1.89
	1.7
	1.36
	1.91
	1.33
